# Supplementary material for: A Systematic Review of Cross-Cultural Adaptation and Psychometric Properties of Oral Health Literacy Tools
Source: Int J Environ Res Public Health. 2021 Oct 3;18(19):10422. doi: 10.3390/ijerph181910422 (PMC8508111; doi:10.3390/ijerph181910422)
Supplement: Supplementary file 1 [file ijerph-18-10422-s001.zip]

Archive with 1 entries (1 files):
- ijerph-1338437-supplementary.pdf
